# Supplementary material for: Palladium-Catalyzed Arylations towards 3,6-Diaryl-1,3a,6a-triazapentalenes and Evaluation of Their Fluorescence Properties
Source: Molecules. 2024 May 9;29(10):2229. doi: 10.3390/molecules29102229 (PMC11123795; doi:10.3390/molecules29102229)
Supplement: Supplementary file 1 [file molecules-29-02229-s001.zip]

Archive with 1 entries (1 files):
- molecules-2983333-supplementary.pdf
